# Supplementary material for: Interactions of Tomato Chlorosis Virus p27 Protein with Tomato Catalase Are Involved in Viral Infection
Source: Viruses. 2023 Apr 18;15(4):990. doi: 10.3390/v15040990 (PMC10145342; doi:10.3390/v15040990)
Supplement: Supplementary file 1 [file viruses-15-00990-s001.zip]

Archive with 1 entries (1 files):
- viruses-1941122-supplementary.pdf
